# Supplementary material for: 5-Aryl-1-Arylideneamino-1H-Imidazole-2(3H)-Thiones: Synthesis and In Vitro Anticancer Evaluation
Source: Molecules. 2021 Mar 18;26(6):1706. doi: 10.3390/molecules26061706 (PMC8003321; doi:10.3390/molecules26061706)
Supplement: Supplementary file 1 [file molecules-26-01706-s001.zip]

Archive with 1 entries (1 files):
- molecules-1123643-supplementary.pdf
